# Supplementary material for: Does nicotine exposure during adolescence modify the course of schizophrenia-like symptoms? Behavioral analysis in a phencyclidine-induced mice model
Source: PLoS One. 2021 Sep 29;16(9):e0257986. doi: 10.1371/journal.pone.0257986 (PMC8480744; doi:10.1371/journal.pone.0257986)
Supplement: S1 Raw data — CT: Control group; NIC: Nicotine-exposed group; NOR: Novel object recognition test; OF: Open field test; PCP: Phencyclidine-treated group; PCP-NIC: Phencyclidine-treated and nicotine-exposed group; PPI: Prepulse inhibition test; TCS: Three-chamber sociability test. (XLSX) [file pone.0257986.s001.xlsx]

## Sheet: Body mass
PCP	NIC	GROUP	SEX	PN37	PN38	PN39	PN40	PN41	PN42	PN43	PN44	PN45	PN46	PN47	PN48	PN49	PN50	PN51	PN52	PN53
SAL	H2O	CT	Female	17.3	16.4	16.5	16.8	17.3	17	17.2	17.1	17	17.5	17.6	18	17.8	18	18.2	18.7	18.7
SAL	H2O	CT	Female	15.7	15.6	15.7	16	16.2	16.2	16.2	16	16.4	16.5	16.6	16.7	16.5	16.5	16.5	16.75	17
SAL	H2O	CT	Female	17.5	17.2	17.2	17.4	18	18.4	18.4	18.5	18.6	18.5	18.6	18.6	18.7	18.7	19.1	19.05	19
SAL	H2O	CT	Female	15.8	16	15.6	15.7	16	16.5	16.5	16.5	16.9	16.7	16.9	17.2	17.5	17.8	17.6	17.4	17.1
SAL	H2O	CT	Female	16.35	16.2	16.5	16.4	16.3	17	16.75	16.5	17.2	17.2	17	17.0667	17.1333	17.2	17.4	17.6	17.4
SAL	H2O	CT	Female	14.8	15.7	16.3	15.9	15.6	15.9	15.7	16.3	16.1	15.9	16.1	16.3	16.3	16.7	16.2	16.7	17
SAL	H2O	CT	Female	15.7	15.4	16	16	16	16.2	16.3	16.1	16.2	16.3	16.3	16.4	16.5	16.6	16.7	16.9	16.8
SAL	H2O	CT	Female	16	15.3	15.8	16	16.3	17.4	17.3	17.5	17.7	18.5	18.5	18.2	18.3	18.5	18.4	18.2	18.4
SAL	H2O	CT	Female	16.8	17.2333	17.6667	18.1	18.4	18.3	18.2	18.3	18.15	18	17.75	17.5	18.6	18.5	18.1	18	18
SAL	H2O	CT	Female	17.4	17.3333	17.2667	17.2	17.7	18	17.7	18.5	18.5	18.5	18.5	18.5	19.1	18.9	18.9	18.8	18.8
SAL	H2O	CT	Female	15.8	16.25	16.7	16.8	17	16.9	16.5	17	16.5	16.9	16.9	16.8	17.2	17.2	17.2	18	18.1
SAL	H2O	CT	Female	15.1	16	15	15.3	15.2	15.3	16.6	15.3	16	16.1	16.1	16	16.1	16.4	16.6	16.5	16.6
SAL	H2O	CT	Male	20	20	19.9	20.3	20.6	21.3	21.3	21.3	21.1	21.4	21.7	21.675	21.65	21.625	21.6	21.9	22.2
SAL	H2O	CT	Male	18.5	19	19.1	19.5	20	20	19.9	19.8	20.3	20	20.2	20.225	20.25	20.275	20.3	20.65	21
SAL	H2O	CT	Male	16.4	16.6	16.8	17.3	17.4	18	18	18.4	18.3	18.7	18.9	18.9	19.3	19.6	19.6	19.7	19.7
SAL	H2O	CT	Male	18.5	17.9	18	18.2	18.3	18.3	18.8	18.6	19	19.1	19.3	19.5	20	20	20.4	21.7	21.7
SAL	H2O	CT	Male	20.4	20	20.4	20.5	21.5	21.3	21.5	22	22.3	22.8	23	23	23.1	23.1	23.3	23.25	23.2
SAL	H2O	CT	Male	18.2	18	18.7	19	20	19.5	20	20	20.3	20.3	20.5	20.5	20.55	20.6	21.1	21	20.9
SAL	H2O	CT	Male	17.3	17.2	17.4	17.5	17.5	18.2	18.1	18	18.6	18.5	18.6	19.0333	19.4667	19.9	19.75	19.6	18.8
SAL	H2O	CT	Male	18.5	18.5	19.1	19	19.1	19.6	19.7	20.2	19.95	19.7	20.4	20.3	20.4	20.2	20.3	21	21.2
SAL	H2O	CT	Male	18.2	18.95	19.7	19.3	19.3	17.9	19.4	19.5	19.3	19.6	19.6	19.7	19.9	20.2	20.5	20	20.1
SAL	H2O	CT	Male	19	19	19	19.5	19.2	19.8	19.7	20	20.3	20.3	19.9	20.4	20.9	19.5	19.6	20	20
SAL	H2O	CT	Male	20.5	22	21.5	21.9	22	22.2	22.3	22.5	22.2	22.7	23.3	23.4	23.2	23.5	24	23.3	23.3
SAL	H2O	CT	Male	20.3	21.5	22	22	22.4	22.3	22.6	22.6	23	22.9	22.5	22.9	23.3	23.2	23.7	23.6	23.5
SAL	H2O	CT	Male	18.7	19.2	20	20	10	20	20.1	19.9	20.2	20.3	20.6	20.9	21	21.9	20.9	20.95	21
SAL	H2O	CT	Male	17.1	17.6	18.4	18.6	19	19.2	19.9	19.7	19.4	20	20.35	20.7	20.4	20.8	20.9	20.8	20.7
SAL	H2O	CT	Male	15.8	16	16	16.5	17.4	17.2	18.8	18.9	19	19	19.4	19.3	19.2	19.5	19.5	20	19.6
SAL	H2O	CT	Male	17.4	18	17.6	18.4	18.3	18.5	18.7	18.7	19	17.5	19.7	20	19.7	20.2	20.4	20.5	20.1
SAL	NIC	NIC	Female	16	16.5	16.9	16.4	16.2	16.7	16.5	16.8	16.55	16.3	16.5	16.4	17.2	16.9	17.2	17.2	17
SAL	NIC	NIC	Female	15.6	16	16.5	16.5	16.6	16.6	16.3	16.7	16.45	16.2	16.3	16.3	16.7	16.7	16.9	17.4	17.6
SAL	NIC	NIC	Female	15.3	15.5	15.4	15.5	15.6	15.8	16.1	16.1	16.1	16.4	16.5	16.8	17.05	17.3	17.3	17.4	17.4
SAL	NIC	NIC	Female	15.05	15.2	14.9	15	15	15.5	15.5	15.7	16	16.8	16.5	16.6	16.9	17	17.5	17.4	17.5
SAL	NIC	NIC	Female	16	16	16	15.7	15.7	18.9	16.1	16.2	16.2	16.1	16.3	16.5	16.7	16.9	17	16.9	17.6
SAL	NIC	NIC	Female	17.55	17.6	17.5	18.4	17.7	18	18.2	18.5	18.5	18.3	19	19.5	19.6	19.6	19.6	19.5	19.9
SAL	NIC	NIC	Female	15.2	14.8	15.3	15.5	15.5	15.6	15.5	15.2	16.2	16.2	16.1	16.4	16.5	16.9	16.8	17.9	16.6
SAL	NIC	NIC	Female	17.9	17.8	17.7	17.6	18	17.7	18.4	18.5	18.55	18.6	18.75	18.9	19	19.2	18.9	18.9	18.9
SAL	NIC	NIC	Female	17.5	19.2333	20.9667	22.7	18.5	18.5	18.4	18.6	18.6	18.6	18.75	18.9	19.1	19.2	19.2	19.3	19.3
SAL	NIC	NIC	Female	16.1	16.1	16.1	16.2	16.4	16.8	17.1	17.5	16.5	16.9	16.3	16.9	19.4	17.1	16.8	17.5	17.5
SAL	NIC	NIC	Female	17.4	16.5	17.5	17.1	17.3	17.6	17.7	18	17.3	18	17.9	18.1	18	18.2	18.2	18.2	18.5
SAL	NIC	NIC	Female	18.6	18	18.1	18.1	18.7	19	19.2	19.5	18.6	19	19	19.3	19.7	19.5	19.45	19.4	19.4
SAL	NIC	NIC	Female	17.2	20	19.9	20	20	20.3	20.3	20.5	20.1	20.6	21	20.6	21.1	21.4	21.3	21.4	21.5
SAL	NIC	NIC	Female	15.1	14.6	15	15.4	15.3	15.5	15.6	15.9	15.3	15.4	15.4	15.6	15.8	15.7	16	16.1	16.3
SAL	NIC	NIC	Male	19.8	20.2	20.3	20.5	21	21.2	21.5	21.4	21.5	21.5	21.6	22.6	22.35	22.1	23	22.75	22.5
SAL	NIC	NIC	Male	19.3	19.2	19.8	19.8	19.8	20.5	20.6	20.7	20.7	20.7	20.8	20.7	21.3	21.4	21.5	22	22.3
SAL	NIC	NIC	Male	18.3	18.5	19.2	19.3	19.6	19.7	19.7	18.8	20	20.2	20.4	20.4	20.45	20.5	20.7	20.7	20.5
SAL	NIC	NIC	Male	19.9	20.1	19.7	19.8	20.5	20.4	20.6	21	21.2	21.6	21.3	21.6	21.8	21.5	21.5	21.2	21.9
SAL	NIC	NIC	Male	19.85	20.1	19.6	19.7	19.8	20.4	20.7	20.9	20.9	21.1	21.1	21.2	21.3	21.6	21.8	21.6	22
SAL	NIC	NIC	Male	20.5	20.6	20.4	20.6	21	20.5	21.9	21.3	20.1	21.3	22	22.8	22.4	22.9	23	22.5	23.2
SAL	NIC	NIC	Male	19.8	20.1	19.5	19.7	20.4	21	21.5	21.1	21	22.5	22.3	22.9	22.5	22.7	22.8	22.5	23.1
SAL	NIC	NIC	Male	17.5	17.1	17.1	17.5	17.8	18.4	18.5	18.5	19	18.9	18.9	19.3	19.7	19.8	19.6	19.4	19
SAL	NIC	NIC	Male	22	22	22	22	22.1	22.5	22.6	22.8	22.75	22.7	23.05	23.4	24.2	23.8	23.8	23.8	23.8
SAL	NIC	NIC	Male	19.3	19.3667	19.4333	19.5	19.7	20.2	20.4	20.8	21.15	21.5	21.5	21.5	22	21.8	21.4	21.6	21.6
SAL	NIC	NIC	Male	18.3	18.8667	19.4333	20	19.9	19.6	19.7	20.4	20.5	20.6	20.8	21	21.4	21.1	21	21	21
SAL	NIC	NIC	Male	19	19.2667	19.5333	19.8	19.1	20.5	19.8	21.3	21.2	21.1	21.35	21.6	21.8	22.1	22.6	22	22
SAL	NIC	NIC	Male	18	18	18.7	19	19	19.4	19.9	19.8	20	19.8	19.9	20	20.3	20.1	20.7	20.85	21
SAL	NIC	NIC	Male	16.3	16.5	16.5	16.9	17.6	17.4	18.4	18.5	19	18.9	19.4	19.2	19.8	20.4	20.5	20.5	20.3
PCP	H2O	PCP	Female	17.6	17.2	16.8	16.7	16.9	17.3	17.15	17	17.5	17.5	18.2	18.125	18.05	17.975	17.9	18.05	18.2
PCP	H2O	PCP	Female	13.8	13.6	14	14.4	14	14	14.2	14.6	14.4	14.5	14.2	14.6	14.6	15	15.3	15.6	15.6
PCP	H2O	PCP	Female	16	16.2	16.3	16.8	16.6	16.7	16.5	16.1	16.8	16.5	16.7	17	17.8	17.8	17.9	17.5	17.5
PCP	H2O	PCP	Female	15.8	16.2	16	15.9	16.4	16	16	16.5	16.4	16.4	16.8	16.8	16.8	16.8	17.1	17.35	17.6
PCP	H2O	PCP	Female	15.7	16.8	16.5	16	16.5	16.4	16.4	16.2	16.2	16.5	16.6	16.9	17.2	17.2	17.3	17.2	17.1
PCP	H2O	PCP	Female	17.7	16.4	19	16.4	16.5	17	17	17	17.2	16.8	17	17.1333	17.2667	17.4	17.4	17.4	17.5
PCP	H2O	PCP	Female	15.25	15	15.5	15.4	15.6	16.3	16.15	16	16.3	16	16	16.2667	16.5333	16.8	16.85	16.9	16.8
PCP	H2O	PCP	Female	15.8	16.5	16.9	16.7	16.7	17	16.6	17.3	17	16.7	17.4	17.6	17.9	17.6	18.3	17.1	17.4
PCP	H2O	PCP	Female	15.5	15.9	16	16.1	16	16	16.1	16.1	16.2	16.5	16.4	16.6	16.9	17.2	17	17.2	16.5
PCP	H2O	PCP	Female	18.05	18.3	17.8	17.5	18	18.6	18.6	18.8	19.5	19.4	19.5	20.1	20.5	19.8	19.5	19.8	20.3
PCP	H2O	PCP	Female	14.5	15.05	15.6	15.7	15.8	16	15.8	16	15.7	15.8	15.9	15.8	15.5	15.5	15.3	16	16
PCP	H2O	PCP	Female	16.8	17	17.2	17.5	17.3	17.4	17.2	18	16.9	17.2	17.3	17.2	17.8	17.4	17.2	18	18
PCP	H2O	PCP	Female	19.6	17	17.8	18	18	17.2	18.1	18.2	18.3	18.3	18.5	18.3	18.9	18.7	18.7	18.8	18.9
PCP	H2O	PCP	Female	14.9	15.8	16.2	16	16.5	16.5	16.9	16.5	16.4	16.5	16.35	16.2	16.3	16.4	16.6	16.55	16.5
PCP	H2O	PCP	Male	18.2	18.2	18.3	19	19.7	20.6	20.1	19.6	20.6	20.5	20.3	20.55	20.8	21.05	21.3	21.45	21.6
PCP	H2O	PCP	Male	19.2	19.5	19.5	19.8	20.1	20.2	20.2	20.2	21.2	20.4	20.4	20.5	20.6	20.7	20.8	21.15	21.5
PCP	H2O	PCP	Male	19.55	20	19.1	19.5	19.5	19.8	19.65	19.5	20.4	20	20.5	20.6333	20.7667	20.9	20.8	20.7	20.7
PCP	H2O	PCP	Male	20.3	20	20	20.5	21.2	20.6	21.1	20.6	21	21.1	20.9	21.3	21.5	21.7	21.9	19.5	19.6
PCP	H2O	PCP	Male	19.3	19.6	20	20	20.5	20.5	20.5	21.5	20.9	21	21.3	21.1	21.1	21.1	21.2	20.8	20.4
PCP	H2O	PCP	Male	19.75	20.2	19.3	20.2	20	21.1	20.95	20.8	21.5	21.2	21.5	21.6	21.7	21.8	21.7	21.6	22.5
PCP	H2O	PCP	Male	18	18.2	18.3	18.9	19	19.3	19.5	19.2	19.4	19	19.7	20	20.1	20.1	20.5	20.6	20.7
PCP	H2O	PCP	Male	19.9	19.2	19.3	18.9	19.1	19.4	19.4	20	19.95	19.9	20.5	20.5	20.5	20.5	20.5	20.8	21.8
PCP	H2O	PCP	Male	20.05	19.8	20.3	20.3	20.1	20.9	20.4	20.7	21	21.4	21.5	21.3	21.3	21.5	21.5	21.6	22
PCP	H2O	PCP	Male	18.5	18.75	19	19.3	19.4	19.6	19.7	20	19.7	20	20	20.1	20.1	20	20.5	20.5	20.5
PCP	H2O	PCP	Male	19.9	19.5	20	20	20.3	20.5	20.5	20.5	20.3	20.5	20.3	20.9	20.8	20.9	21	21.3	21.3
PCP	H2O	PCP	Male	19.2	20.6	20	19.6	20.9	21.5	21.4	21.5	21	21.4	19.9	21.9	21.5	21.9	22.5	22.2	22
PCP	H2O	PCP	Male	17.2	17.7	16.4	17	17.6	18.5	18.5	19	19	19.6	19.8	19.5	19.7	20	20.1	20	20
PCP	H2O	PCP	Male	17.1	17.7	16.5	17.5	17.7	18.4	18.1	18.9	19	19.5	19.7	19.6	19.3	19.9	20.3	20	20.3
PCP	NIC	PCP-NIC	Female	17.1	15.6	16	15.9	16.6	16.5	16.8	16.7	17	17	17	17.3	17.5	17.3	17.5	17.6	17.5
PCP	NIC	PCP-NIC	Female	15.7	15.8	16.2	17	17	17	17	16.7	17.3	17.4	17.5	17.6	17.6	17.6	17.3	17.55	17.8
PCP	NIC	PCP-NIC	Female	16.7	17.3	17.8	17.6	17.5	17.6	17.6	18.5	18.65	18.8	18.9	18.9	19	19	19.5	19.2	19.4
PCP	NIC	PCP-NIC	Female	15.8	15.6	16.3	16.8	16.9	17.1	17	17.3	17.2	17	17.3	17.3	17.55	17.8	18	17.9	17.9
PCP	NIC	PCP-NIC	Female	16.8	16.4	16.5	17	17	17.1	17.4	17.3	17.4	17.5	17.8	18	17.95	17.9	18.2	18.3	18.2
PCP	NIC	PCP-NIC	Female	18.9	18.7	19.1	18.5	18.2	18.9	18.8	19	19.5	19.2	19.7	19.7	19.7	19.6	20	19.6	20.6
PCP	NIC	PCP-NIC	Female	17.1	16.8	16.5	16.9	16.9	17	17.3	17.5	17.5	17.8	17.9	18.2	18.4	18.7	18.2	18.1	18
PCP	NIC	PCP-NIC	Female	17	16.8	17.3	17.8	18.3	18.2	18.2	18.5	18.8	18.6	18.6	18.7	19.4	19.5	19.2	18.7	18.7
PCP	NIC	PCP-NIC	Female	16.7	16.95	17.2	17.2	17.5	17.7	18	18	17.7	17.9	17.8	18.4	18.3	18.5	18.2	18.5	18.5
PCP	NIC	PCP-NIC	Female	17.5	16.8	15.5	17.4	18	18.1	18	18	18	18.7	19	18.5	18.5	18.7	19.5	20.3	18.7
PCP	NIC	PCP-NIC	Female	15.2	15.8	14.6	14.8	15.2	15.5	15.6	15.6	16	15.8	16.3	16.6	16.2	17	17.3	17.5	17.5
PCP	NIC	PCP-NIC	Female	15.3	15.2	15.5	16.2	16.2	16.5	16.5	16.5	16.2	16.2	15.7	16.3	16.7	16.6	16.9	17.4	17.4
PCP	NIC	PCP-NIC	Male	16.8	16.8	17.6	18.2	18.4	18.5	18.4	18.4	18.5	18.8	18.4	18.9	19.3	19.2	19.3	19.7	19.8
PCP	NIC	PCP-NIC	Male	17	17	17	17.3	17.9	18	18.5	18.9	19	19.3	19.4	19.7	19.5	19.7	20.2	20.1	20.2
PCP	NIC	PCP-NIC	Male	20.3	20	20.2	19.8	20	20.6	20.5	21.1	20.9	20.7	21.1	21.1	21.5	21.5	21.8	21.8	22
PCP	NIC	PCP-NIC	Male	17.8	17.4	17.8	18	18.3	18.3	18.6	19	19.3	19.3	19.2	19.2	19.4	19.6	19.6	19.4	19.5
PCP	NIC	PCP-NIC	Male	21.15	21.3	21	21.3	21.1	21.2	21.9	22.1	22	22.9	23.3	23.1	23.2	23.2	23.7	23	23.4
PCP	NIC	PCP-NIC	Male	19.3	18.6	19	19.4	20	20.19	20.4	20.4	20.6	20.8	20.7	21	21	21.2	20.5	21.1	21.2
PCP	NIC	PCP-NIC	Male	20.7	20.8	20.8	21.2	21.6	21.7	21.7	22	21.9	21.9	22	22.1	22.6	22.7	22.9	22.7	22.7
PCP	NIC	PCP-NIC	Male	16.7	17.6	18.5	18	17.9	18.3	18.6	19	18.7	19.1	19.3	19.3	19.8	19.4	19.2	20	20
PCP	NIC	PCP-NIC	Male	17.6	18.1	18.6	18.3	18.2	18.9	18.8	19	18.6	19.1	19	19.2	19.8	19.6	19.9	20.5	20.6
PCP	NIC	PCP-NIC	Male	17.5	17.9	18.3	18.5	18.4	18.8	19.2	19.5	18.6	19.4	19.3	19.3	19.6	20.7	21.1	21	21
PCP	NIC	PCP-NIC	Male	18.3	18.4	19.5	19.4	19.9	20.3	19.8	20	19.9	19.4	20.5	20.5	20.2	20.1	20	20.2	19.7
PCP	NIC	PCP-NIC	Male	21.9	19.5	20.5	20.5	21.3	21.2	21.4	21.6	21.9	22.1	22.5	22.7	22.3	22.5	22.6	22.8	23
PCP	NIC	PCP-NIC	Male	18.2	18.3	19.2	19.2	19.5	19.6	20	19.6	20.2	20.2	20.25	20.3	20.5	20.7	21.1	21.3	21.5
PCP	NIC	PCP-NIC	Male	17.5	18	16.6	17.8	17.8	18.3	18.5	19	19	19.8	19.7	19.7	19.7	20.2	19.7	20	20.2

## Sheet: OF Amb
PCP	NIC	GROUP	SEX	D1amb	D2amb	D3amb
SAL	H2O	CT	Female	4275.08	4839.57	5237.45
SAL	H2O	CT	Female	4826.94	4586.13	4553.17
SAL	H2O	CT	Female	5736.93	4514.65	3998.56
SAL	H2O	CT	Female	5388.75	3760.6	4249.4
SAL	H2O	CT	Female	6805.59	4933.4	5862.11
SAL	H2O	CT	Female	5039.52	5345.7	4164.82
SAL	H2O	CT	Female	5153.76	3783.68	3980.85
SAL	H2O	CT	Female	7063.79	6781.58	9333.74
SAL	H2O	CT	Female	4494.96	5366.07	6933.84
SAL	H2O	CT	Female	4121.35	5783.24	3668.04
SAL	H2O	CT	Female	4707.05	5167.9	4735.38
SAL	H2O	CT	Female	3690.78	3906.87	3640.39
SAL	H2O	CT	Male	4828.96	5497.63	4921.95
SAL	H2O	CT	Male	5811.55	3990.43	3700.29
SAL	H2O	CT	Male	4918.91	4705.14	4214.68
SAL	H2O	CT	Male	4336.14	4385.68	4384.26
SAL	H2O	CT	Male	5900.91	4797.46	4192.4
SAL	H2O	CT	Male	6618.87	5135.65	5090.55
SAL	H2O	CT	Male	6559.03	4896	6144.22
SAL	H2O	CT	Male	4599.57	4366.87	4570.14
SAL	H2O	CT	Male	5007.49	4581.69	4420.19
SAL	H2O	CT	Male	4593.98	5630.75	8408.25
SAL	H2O	CT	Male	5988.08	5208.16	5322.65
SAL	H2O	CT	Male	6016.02	5807.18	4782.65
SAL	H2O	CT	Male	4596.89	3668.69	4214.6
SAL	H2O	CT	Male	4431.88	5169.15	4306.21
SAL	H2O	CT	Male	4612.6	7200.84	4829.41
SAL	H2O	CT	Male	5513.21	4306.34	4373.21
SAL	NIC	NIC	Female	4853.47	3299.76	3703.52
SAL	NIC	NIC	Female	4223.64	3923.52	3263.7
SAL	NIC	NIC	Female	4379.63	2735.01	2920.45
SAL	NIC	NIC	Female	5452.23	3428.17	4766.56
SAL	NIC	NIC	Female	6492.35	4703.67	5474.26
SAL	NIC	NIC	Female	7261.28	7164.48	8300.55
SAL	NIC	NIC	Female	4003.3	4068	4125.47
SAL	NIC	NIC	Female	6125.25	6464.99	5930.21
SAL	NIC	NIC	Female	4963.99	4830.9	4702.23
SAL	NIC	NIC	Female	14140.5	17013.3	8925.69
SAL	NIC	NIC	Female	6726.46	5959.61	6823.9
SAL	NIC	NIC	Female	5553.35	3794.1	6188.8
SAL	NIC	NIC	Female	11123	15246.3	11233.8
SAL	NIC	NIC	Female	5104.19	4292.74	4813.73
SAL	NIC	NIC	Male	4803.69	4872.96	4517.69
SAL	NIC	NIC	Male	5251.22	3240.23	6593.78
SAL	NIC	NIC	Male	5290.67	4017.31	4590.58
SAL	NIC	NIC	Male	4920.07	6051.2	6107.57
SAL	NIC	NIC	Male	6396.12	5747.66	6115.93
SAL	NIC	NIC	Male	6559.03	4360.29	3691.2
SAL	NIC	NIC	Male	3904.79	3709.29	3375.5
SAL	NIC	NIC	Male	6070.68	4273.07	5167.3
SAL	NIC	NIC	Male	4980.43	4860.19	5844.05
SAL	NIC	NIC	Male	4778.93	4605.6	4896
SAL	NIC	NIC	Male	5890.92	5752.99	4418.05
SAL	NIC	NIC	Male	5518.59	5070.92	5600.83
SAL	NIC	NIC	Male	5672	6076.89	6243.05
SAL	NIC	NIC	Male	6359.12	5717.5	6606.68
PCP	H2O	PCP	Female	9412.25	13955.6	15466.5
PCP	H2O	PCP	Female	9181.21	11711.9	13505.2
PCP	H2O	PCP	Female	11796.5	14034.4	15564.2
PCP	H2O	PCP	Female	14371.8	13925.3	13679
PCP	H2O	PCP	Female	13584.5	14047.3	12105.2
PCP	H2O	PCP	Female	13357.8	12922.6	14414.2
PCP	H2O	PCP	Female	5499.25	4543.86	5685.08
PCP	H2O	PCP	Female	5323.07	4721.83	4389.91
PCP	H2O	PCP	Female	5390.63	13954.3	13781.6
PCP	H2O	PCP	Female	14065.3	8326.44	16434.8
PCP	H2O	PCP	Female	8843.15	6494.55	12208.8
PCP	H2O	PCP	Female	11364.8	7049.81	19641.5
PCP	H2O	PCP	Female	10352.2	11793.1	12883.4
PCP	H2O	PCP	Female	7254.33	14242.1	10033
PCP	H2O	PCP	Male	11952.6	13730.9	13852.2
PCP	H2O	PCP	Male	16523.8	17575.2	16251.6
PCP	H2O	PCP	Male	8910.72	9667.39	12303.7
PCP	H2O	PCP	Male	11481.8	15862.4	8131.06
PCP	H2O	PCP	Male	13689.4	13749.5	13658
PCP	H2O	PCP	Male	12338.7	11954.9	12660.4
PCP	H2O	PCP	Male	11812.7	14911.2	17219.6
PCP	H2O	PCP	Male	14327.4	14643.9	14142.6
PCP	H2O	PCP	Male	5574.84	4257.13	3572.85
PCP	H2O	PCP	Male	5492.28	3716.56	3907.93
PCP	H2O	PCP	Male	5451.5	11481.8	11522.2
PCP	H2O	PCP	Male	14500.5	15341.5	6316.74
PCP	H2O	PCP	Male	9474.62	14622.5	13947
PCP	H2O	PCP	Male	13031	20564.9	17160
PCP	NIC	PCP-NIC	Female	10324.6	5444.32	13539.9
PCP	NIC	PCP-NIC	Female	17561.8	15722.1	5141.86
PCP	NIC	PCP-NIC	Female	11203.4	11769.1	7915.29
PCP	NIC	PCP-NIC	Female	11942.2	5595.93	12749.6
PCP	NIC	PCP-NIC	Female	8925.69	12436.6	6923.27
PCP	NIC	PCP-NIC	Female	8603.61	14923.4	12708
PCP	NIC	PCP-NIC	Female	4084.06	3152.09	3842.4
PCP	NIC	PCP-NIC	Female	12424.9	10516.9	17645.9
PCP	NIC	PCP-NIC	Female	5484.07	5944.59	4577.8
PCP	NIC	PCP-NIC	Female	4866.91	9608.66	9925.24
PCP	NIC	PCP-NIC	Female	11313.6	13377.5	13910
PCP	NIC	PCP-NIC	Female	34687.9	15118.5	16804.1
PCP	NIC	PCP-NIC	Male	9745.01	9592.64	5382.8
PCP	NIC	PCP-NIC	Male	13948.6	15132.4	14101.1
PCP	NIC	PCP-NIC	Male	14140.5	6964.05	14398
PCP	NIC	PCP-NIC	Male	10357.1	8432.34	7214.79
PCP	NIC	PCP-NIC	Male	12042.5	13964.8	17013.3
PCP	NIC	PCP-NIC	Male	5056.92	4917.33	5480.56
PCP	NIC	PCP-NIC	Male	4915.31	3795.62	4602.56
PCP	NIC	PCP-NIC	Male	5758.85	5685.1	6612.78
PCP	NIC	PCP-NIC	Male	13612	12160.8	16475.8
PCP	NIC	PCP-NIC	Male	5300.86	4633.74	4464.72
PCP	NIC	PCP-NIC	Male	16170.6	15094.4	11285.7
PCP	NIC	PCP-NIC	Male	5225.44	7104.1	5071.58
PCP	NIC	PCP-NIC	Male	12427.5	11096.4	4381.51
PCP	NIC	PCP-NIC	Male	13778.1	14722.5	12535.4

## Sheet: OF TCn
PCP	NIC	GROUP	SEX	D1 TCn
SAL	H2O	CT	Female	32
SAL	H2O	CT	Female	56
SAL	H2O	CT	Female	8
SAL	H2O	CT	Female	34
SAL	H2O	CT	Female	16
SAL	H2O	CT	Female	23
SAL	H2O	CT	Female	0
SAL	H2O	CT	Female	15
SAL	H2O	CT	Female	23
SAL	H2O	CT	Female	9
SAL	H2O	CT	Female	35
SAL	H2O	CT	Female	15
SAL	H2O	CT	Male	9
SAL	H2O	CT	Male	33
SAL	H2O	CT	Male	52
SAL	H2O	CT	Male	57
SAL	H2O	CT	Male	21
SAL	H2O	CT	Male	37
SAL	H2O	CT	Male	54
SAL	H2O	CT	Male	9
SAL	H2O	CT	Male	10
SAL	H2O	CT	Male	59
SAL	H2O	CT	Male	37
SAL	H2O	CT	Male	5
SAL	H2O	CT	Male	20
SAL	H2O	CT	Male	13
SAL	H2O	CT	Male	13
SAL	H2O	CT	Male	30
SAL	NIC	NIC	Female	0
SAL	NIC	NIC	Female	7
SAL	NIC	NIC	Female	1
SAL	NIC	NIC	Female	3
SAL	NIC	NIC	Female	21
SAL	NIC	NIC	Female	21
SAL	NIC	NIC	Female	5
SAL	NIC	NIC	Female	26
SAL	NIC	NIC	Female	23
SAL	NIC	NIC	Female	19
SAL	NIC	NIC	Female	1
SAL	NIC	NIC	Female	35
SAL	NIC	NIC	Female	22
SAL	NIC	NIC	Female	37
SAL	NIC	NIC	Male	12
SAL	NIC	NIC	Male	1
SAL	NIC	NIC	Male	6
SAL	NIC	NIC	Male	20
SAL	NIC	NIC	Male	23
SAL	NIC	NIC	Male	8
SAL	NIC	NIC	Male	24
SAL	NIC	NIC	Male	5
SAL	NIC	NIC	Male	15
SAL	NIC	NIC	Male	18
SAL	NIC	NIC	Male	4
SAL	NIC	NIC	Male	18
SAL	NIC	NIC	Male	12
SAL	NIC	NIC	Male	25
PCP	H2O	PCP	Female	26
PCP	H2O	PCP	Female	2
PCP	H2O	PCP	Female	18
PCP	H2O	PCP	Female	1
PCP	H2O	PCP	Female	34
PCP	H2O	PCP	Female	40
PCP	H2O	PCP	Female	1
PCP	H2O	PCP	Female	4
PCP	H2O	PCP	Female	8
PCP	H2O	PCP	Female	36
PCP	H2O	PCP	Female	38
PCP	H2O	PCP	Female	55
PCP	H2O	PCP	Female	0
PCP	H2O	PCP	Female	31
PCP	H2O	PCP	Male	9
PCP	H2O	PCP	Male	17
PCP	H2O	PCP	Male	11
PCP	H2O	PCP	Male	8
PCP	H2O	PCP	Male	23
PCP	H2O	PCP	Male	2
PCP	H2O	PCP	Male	11
PCP	H2O	PCP	Male	10
PCP	H2O	PCP	Male	49
PCP	H2O	PCP	Male	14
PCP	H2O	PCP	Male	12
PCP	H2O	PCP	Male	8
PCP	H2O	PCP	Male	10
PCP	H2O	PCP	Male	7
PCP	NIC	PCP-NIC	Female	15
PCP	NIC	PCP-NIC	Female	34
PCP	NIC	PCP-NIC	Female	4
PCP	NIC	PCP-NIC	Female	0
PCP	NIC	PCP-NIC	Female	11
PCP	NIC	PCP-NIC	Female	1
PCP	NIC	PCP-NIC	Female	3
PCP	NIC	PCP-NIC	Female	3
PCP	NIC	PCP-NIC	Female	6
PCP	NIC	PCP-NIC	Female	22
PCP	NIC	PCP-NIC	Female	28
PCP	NIC	PCP-NIC	Female	67
PCP	NIC	PCP-NIC	Male	14
PCP	NIC	PCP-NIC	Male	40
PCP	NIC	PCP-NIC	Male	9
PCP	NIC	PCP-NIC	Male	9
PCP	NIC	PCP-NIC	Male	19
PCP	NIC	PCP-NIC	Male	26
PCP	NIC	PCP-NIC	Male	4
PCP	NIC	PCP-NIC	Male	10
PCP	NIC	PCP-NIC	Male	52
PCP	NIC	PCP-NIC	Male	11
PCP	NIC	PCP-NIC	Male	9
PCP	NIC	PCP-NIC	Male	0
PCP	NIC	PCP-NIC	Male	3
PCP	NIC	PCP-NIC	Male	45

## Sheet: NOR
PCP	NIC	GROUP	SEX	S1TmpOE	S1TmpOD	S2TmpOE	S2TmpOD	S1PencIntOE	S2PercIntOE
SAL	H2O	CT	Female	21.262	16.034	13.776	9.892	57.0088	58.2052
SAL	H2O	CT	Female	18.063	17.592	16.032	7.938	50.6605	66.8836
SAL	H2O	CT	Female	10.282	12.312	13.421	9.688	45.5077	58.0769
SAL	H2O	CT	Female	18.824	9.267	46.891	26.189	67.0108	64.1639
SAL	H2O	CT	Female	9.062	8.483	4.375	7.02	51.65	38.394
SAL	H2O	CT	Female	13.826	15.892	4.734	6.623	46.524	41.6835
SAL	H2O	CT	Female	11.783	13.265	7.765	10.888	47.0417	41.6287
SAL	H2O	CT	Female	5.625	4.25	6.202	1.407	56.962	81.5087
SAL	H2O	CT	Female	26.222	25.935	18.483	42.202	50.2751	30.4573
SAL	H2O	CT	Female	21.156	17.844	27.736	22.297	54.2462	55.4354
SAL	H2O	CT	Female	14.78	10.703	13.139	10.374	57.9995	55.8797
SAL	H2O	CT	Female	15.499	12.062	55.905	14.606	56.2353	79.2855
SAL	H2O	CT	Male	16.107	41.769	34.614	21.607	27.8302	61.5677
SAL	H2O	CT	Male	8.108	14.721	12.359	9.736	35.5162	55.9357
SAL	H2O	CT	Male	21.361	18.346	20.829	7.406	53.7966	73.7701
SAL	H2O	CT	Male	44.703	61.843	63.236	19.735	41.9565	76.2146
SAL	H2O	CT	Male	16.218	16.39	12.408	32.749	49.7363	27.4775
SAL	H2O	CT	Male	10.688	9.313	12.453	8.498	53.4373	59.4387
SAL	H2O	CT	Male	9.173	9.14	8.828	6.765	50.0901	56.6151
SAL	H2O	CT	Male	19.953	20.047	54.142	27.03	49.8825	66.7003
SAL	H2O	CT	Male	14.861	14.285	10.561	23.704	50.9881	30.8215
SAL	H2O	CT	Male	14.407	17.044	44.797	13.172	45.8078	77.2775
SAL	H2O	CT	Male	17.468	11.124	19.013	8.595	61.094	68.8677
SAL	H2O	CT	Male	29.671	25.017	21.845	9.377	54.255	69.9667
SAL	H2O	CT	Male	25.423	26.49	25.389	16.671	48.9723	60.3638
SAL	H2O	CT	Male	32.296	23.909	80.405	42.567	57.4611	65.3848
SAL	H2O	CT	Male	13.872	20.297	10.514	14.452	40.5982	42.1133
SAL	H2O	CT	Male	15.22	19.643	14.548	8.655	43.6566	62.6988
SAL	NIC	NIC	Female	33.11	31.593	83.438	51.469	51.1723	61.8485
SAL	NIC	NIC	Female	9.143	12.02	5.906	7.423	43.2028	44.3094
SAL	NIC	NIC	Female	8.422	8.251	12.752	6.078	50.5128	67.7217
SAL	NIC	NIC	Female	13.208	13.713	14.265	10.733	49.0621	57.0646
SAL	NIC	NIC	Female	19.234	20.896	19.748	8.001	47.9292	71.1665
SAL	NIC	NIC	Female	20.03	29.732	17.484	10.108	40.2516	63.3662
SAL	NIC	NIC	Female	12.374	21.157	29.2512	10.4072	36.9032	73.7579
SAL	NIC	NIC	Female	16.748	12.676	14.746	3.016	56.9195	83.0199
SAL	NIC	NIC	Female	31.264	57.642	64.345	18.046	35.1652	78.0971
SAL	NIC	NIC	Female	13.83	12.437	10.361	3.077	52.6516	77.1022
SAL	NIC	NIC	Female	24.454	26.469	132.721	18.344	48.0215	87.8569
SAL	NIC	NIC	Female	11.733	11.222	15.733	8.468	51.113	65.0097
SAL	NIC	NIC	Female	5.236	9.968	14.424	7.357	34.4383	66.2229
SAL	NIC	NIC	Female	20.419	27.419	23.501	42.171	42.6836	35.7854
SAL	NIC	NIC	Male	10.292	9.355	11.609	3.841	52.3846	75.1392
SAL	NIC	NIC	Male	11.357	16.437	16.251	17.611	40.8613	47.9918
SAL	NIC	NIC	Male	10.125	9.391	10.219	3.626	51.8805	73.81
SAL	NIC	NIC	Male	8.793	10.219	15.4289	8.60502	46.2497	64.1963
SAL	NIC	NIC	Male	19.528	17.233	14.1759	6.71302	53.1215	67.8632
SAL	NIC	NIC	Male	36.138	38.83	30.75	18.002	48.2046	63.0743
SAL	NIC	NIC	Male	21.875	22.705	20.749	8.702	49.0691	70.4526
SAL	NIC	NIC	Male	16.8	16.95	12.141	10.799	49.7778	52.925
SAL	NIC	NIC	Male	25.58	20.407	30.687	13.14	55.6244	70.0185
SAL	NIC	NIC	Male	17.904	18.234	21.655	17.859	49.5434	54.8034
SAL	NIC	NIC	Male	8.814	8.705	9.689	6.219	50.3111	60.9065
SAL	NIC	NIC	Male	20.078	15.485	15.829	10.983	56.4576	59.037
SAL	NIC	NIC	Male	12.563	10.435	12.798	9.938	54.6265	56.2896
SAL	NIC	NIC	Male	17.014	16.284	7.546	4.421	51.0962	63.0567
PCP	H2O	PCP	Female	10.955	11.64	8.704	6.127	48.4842	58.6879
PCP	H2O	PCP	Female	20.738	22.309	17.798	14.951	48.1753	54.3467
PCP	H2O	PCP	Female	11.918	8.078	7.032	8.578	59.6019	45.048
PCP	H2O	PCP	Female	17.312	16.33	18.891	8.232	51.4595	69.6494
PCP	H2O	PCP	Female	17.236	16.783	15.674	17.724	50.6658	46.931
PCP	H2O	PCP	Female	16.31	31.67	72.357	40.5	33.9933	64.1139
PCP	H2O	PCP	Female	43.657	38.704	81.172	20.781	53.0069	79.6171
PCP	H2O	PCP	Female	26.578	31.482	53.406	24.53	45.7768	68.5255
PCP	H2O	PCP	Female	8.749	5.807	6.31	5.391	60.1058	53.927
PCP	H2O	PCP	Female	4.366	3.425	2.063	0.814	56.039	71.7066
PCP	H2O	PCP	Female	8.749	5.807	6.31	5.391	60.1058	53.927
PCP	H2O	PCP	Female	10.11	17.453	22.623	41.016	36.6796	35.549
PCP	H2O	PCP	Female	22.481	17.813	24.045	18.673	55.7924	56.2877
PCP	H2O	PCP	Female	6.142	6.31	13.422	11.515	49.3254	53.8236
PCP	H2O	PCP	Male	3.686	3.765	8.372	10.937	49.4699	43.358
PCP	H2O	PCP	Male	5.233	7.967	5.812	7.063	39.6439	45.1417
PCP	H2O	PCP	Male	12.596	10.392	7.968	5.591	54.7938	58.7654
PCP	H2O	PCP	Male	33.717	38.735	21.751	20.109	46.537	51.9613
PCP	H2O	PCP	Male	9.605	14.857	6.187	4.703	39.265	56.8136
PCP	H2O	PCP	Male	19.892	27.718	8.593	12.719	41.7811	40.32
PCP	H2O	PCP	Male	17.484	14.155	22.172	26.187	55.2609	45.8488
PCP	H2O	PCP	Male	15.86	16.283	13.748	19.345	49.342	41.5435
PCP	H2O	PCP	Male	24.469	27.5	14.142	8.593	47.0838	62.2037
PCP	H2O	PCP	Male	25.689	19.388	22.017	21.235	56.9892	50.904
PCP	H2O	PCP	Male	49.715	70.325	30.483	24.812	41.4154	55.128
PCP	H2O	PCP	Male	43.92	30.626	31.608	33.435	58.9166	48.5955
PCP	H2O	PCP	Male	71.421	46.033	56.86	28.266	60.8076	66.7951
PCP	H2O	PCP	Male	30.706	38.641	16.376	13.687	44.2788	54.4723
PCP	NIC	PCP-NIC	Female	9.935	10.704	10.202	10.25	48.137	49.8827
PCP	NIC	PCP-NIC	Female	12.844	42.91	18.154	13.187	23.0369	57.9241
PCP	NIC	PCP-NIC	Female	10.731	15.441	5.748	6.734	41.0018	46.0503
PCP	NIC	PCP-NIC	Female	14.64	6.736	10.764	6.734	68.488	61.5156
PCP	NIC	PCP-NIC	Female	39.719	56.123	105.921	29.893	41.4422	77.9898
PCP	NIC	PCP-NIC	Female	18.61	10.529	32.171	48.669	63.8663	39.7959
PCP	NIC	PCP-NIC	Female	11.018	10.03	6.109	5.78	52.347	51.3836
PCP	NIC	PCP-NIC	Female	13.483	10.916	11.14	12.812	55.2605	46.5097
PCP	NIC	PCP-NIC	Female	9.3	10.122	4.717	3.172	47.8838	59.7921
PCP	NIC	PCP-NIC	Female	10.077	9.876	13.577	8.843	50.5037	60.5575
PCP	NIC	PCP-NIC	Female	37.252	35.081	23.079	18.687	51.5007	55.2579
PCP	NIC	PCP-NIC	Female	43.534	25.687	12.378	16.547	62.8913	42.7934
PCP	NIC	PCP-NIC	Male	9.999	11.719	10.031	6.392	46.0402	61.079
PCP	NIC	PCP-NIC	Male	12.44	15.282	7.439	5.563	44.8741	57.2143
PCP	NIC	PCP-NIC	Male	9.532	10.607	5.686	5.501	47.331	50.8269
PCP	NIC	PCP-NIC	Male	27.688	29.779	14.109	5.312	48.1807	72.6482
PCP	NIC	PCP-NIC	Male	24.954	27.5	24.422	31.673	47.5731	43.5369
PCP	NIC	PCP-NIC	Male	50.373	25.127	73.485	27.077	66.7192	73.0743
PCP	NIC	PCP-NIC	Male	11.251	9.452	9.361	5.735	54.3448	62.0098
PCP	NIC	PCP-NIC	Male	32.05	34.783	22.232	32.424	47.9554	40.6762
PCP	NIC	PCP-NIC	Male	23.86	10.189	43.267	44.519	70.0755	49.2869
PCP	NIC	PCP-NIC	Male	64.469	47.378	37.61	32.625	57.6403	53.5488
PCP	NIC	PCP-NIC	Male	14.827	22.25	16.406	10.829	39.9898	60.2387
PCP	NIC	PCP-NIC	Male	11.623	5.843	6.14	4.471	66.5464	57.8645
PCP	NIC	PCP-NIC	Male	29.846	30.252	59.5	41.048	49.6622	59.1757

## Sheet: TCS
PCP	NIC	GROUP	SEX	Latência	TmpIntT	TmpCnT	TmpVzT	(TmpInt/TmpInt+TmpCn+TmpVz)*100	EntIntT	EntVzT	EntInt+EntVz
SAL	H2O	CT	Female	0.84	230.61	153.516	215.874	38.435	20	17	37
SAL	H2O	CT	Female	0.99	377.19	86.201	136.609	62.865	12	9	21
SAL	H2O	CT	Female	0.69	325.047	55.388	219.565	54.1745	21	17	38
SAL	H2O	CT	Female	6.38	381.401	57.737	160.862	63.5668	18	19	37
SAL	H2O	CT	Female	3.57	341.295	118.126	140.579	56.8825	10	12	22
SAL	H2O	CT	Female	6.98	301.654	71.425	226.921	50.2757	18	17	35
SAL	H2O	CT	Female	1.28	372.174	50.655	177.171	62.029	14	12	26
SAL	H2O	CT	Female	1.85	239.562	61.626	298.812	39.927	20	12	32
SAL	H2O	CT	Female	2.12	408.343	78.219	113.438	68.0572	17	13	30
SAL	H2O	CT	Female	0.48	411.985	52.719	135.296	68.6642	16	12	28
SAL	H2O	CT	Female	24.69	334.514	94.85	170.636	55.7523	24	21	45
SAL	H2O	CT	Male	8.21	303.517	106.404	190.079	50.5862	18	17	35
SAL	H2O	CT	Male	0.6	361.126	53.685	185.189	60.1877	18	16	34
SAL	H2O	CT	Male	10.58	218.125	141.109	240.766	36.3542	16	15	31
SAL	H2O	CT	Male	2.11	213.421	138.969	247.61	35.5702	18	14	32
SAL	H2O	CT	Male	14.57	307.576	95.627	196.797	51.2627	20	21	41
SAL	H2O	CT	Male	1.96	338.894	147.408	113.698	56.4823	22	19	41
SAL	H2O	CT	Male	1.91	417.983	68.658	113.359	69.6638	16	14	30
SAL	H2O	CT	Male	13.26	343.766	70.841	185.393	57.2943	12	12	24
SAL	H2O	CT	Male	2.86	321.907	121.875	156.218	53.6512	15	15	30
SAL	H2O	CT	Male	0.56	356.139	89.672	154.189	59.3565	22	20	42
SAL	H2O	CT	Male	0.45	392.437	52.799	154.764	65.4062	19	16	35
SAL	H2O	CT	Male	9.93	253.436	124.564	222	42.2393	15	14	29
SAL	NIC	NIC	Female	2.03	402.843	84.722	112.435	67.1405	18	14	32
SAL	NIC	NIC	Female	2.54	307.826	89.579	202.595	51.3043	15	13	28
SAL	NIC	NIC	Female	1.71	217.499	82.031	300.47	36.2498	15	12	27
SAL	NIC	NIC	Female	0.7	364.501	57.391	178.108	60.7502	18	16	34
SAL	NIC	NIC	Female	0.5	516.518	33.53	49.952	86.0863	12	8	20
SAL	NIC	NIC	Female	8.37	416.484	80.282	103.234	69.414	23	17	40
SAL	NIC	NIC	Female	0.96	300.406	72.233	227.361	50.0677	14	16	30
SAL	NIC	NIC	Female	11.86	380.091	75.751	144.158	63.3485	22	18	40
SAL	NIC	NIC	Female	12.05	319.613	57.214	223.173	53.2688	21	20	41
SAL	NIC	NIC	Female	1.97	204.983	118.049	276.968	34.1638	14	14	28
SAL	NIC	NIC	Female	0.27	275.154	40.015	284.831	45.859	14	15	29
SAL	NIC	NIC	Female	0.73	322.016	93.905	184.079	53.6693	27	22	49
SAL	NIC	NIC	Male	17.07	221.469	69.515	309.016	36.9115	12	12	24
SAL	NIC	NIC	Male	0.69	329.924	71.483	198.593	54.9873	13	13	26
SAL	NIC	NIC	Male	0.67	387.406	82.032	130.562	64.5677	17	12	29
SAL	NIC	NIC	Male	5.42	246.501	82.656	270.843	41.0835	16	15	31
SAL	NIC	NIC	Male	0.4	423.155	36.578	140.267	70.5258	18	16	34
SAL	NIC	NIC	Male	9.55	458.171	46.672	95.157	76.3618	15	12	27
SAL	NIC	NIC	Male	3.85	260.795	92.253	246.952	43.4658	20	16	36
SAL	NIC	NIC	Male	1.16	300.955	168.857	130.188	50.1592	21	12	33
SAL	NIC	NIC	Male	0.55	417.233	56.782	125.985	69.5388	17	12	29
SAL	NIC	NIC	Male	3.8	370.079	86.341	143.58	61.6798	18	17	35
SAL	NIC	NIC	Male	23.31	336.796	75.172	188.032	56.1327	16	15	31
SAL	NIC	NIC	Male	13.26	307.536	113.43	179.034	51.256	20	20	40
SAL	NIC	NIC	Male	7.09	351.688	88.064	160.248	58.6147	19	19	38
SAL	NIC	NIC	Male	0.76	303.297	97.905	198.798	50.5495	23	15	38
PCP	H2O	PCP	Female	26.04	304.939	140.107	154.954	50.8232	31	27	58
PCP	H2O	PCP	Female	1.97	404.249	109.814	85.937	67.3748	29	10	39
PCP	H2O	PCP	Female	17.28	373.378	133.542	93.08	62.2297	27	21	48
PCP	H2O	PCP	Female	5.96	275.638	119.86	204.502	45.9397	22	24	46
PCP	H2O	PCP	Female	8	205.703	213.828	180.469	34.2838	15	23	38
PCP	H2O	PCP	Female	16	107	371.063	121.937	17.8333	11	18	29
PCP	H2O	PCP	Female	17.53	226.597	249.105	124.298	37.7662	31	13	44
PCP	H2O	PCP	Female	7.31	330.315	119.843	149.842	55.0525	22	12	34
PCP	H2O	PCP	Female	31.72	302.14	96.105	201.755	50.3567	28	28	56
PCP	H2O	PCP	Female	21.29	316.346	152.545	131.109	52.7243	24	17	41
PCP	H2O	PCP	Female	6.51	369.888	111.316	118.796	61.648	22	13	35
PCP	H2O	PCP	Male	1.19	398.408	94.886	106.706	66.4013	18	17	35
PCP	H2O	PCP	Male	12.04	170.373	162.048	267.579	28.3955	27	25	52
PCP	H2O	PCP	Male	10.21	239.095	297.311	63.594	39.8492	24	13	37
PCP	H2O	PCP	Male	25.57	336.454	116.89	146.656	56.0757	19	20	39
PCP	H2O	PCP	Male	2.12	430.329	60.855	108.816	71.7215	29	26	55
PCP	H2O	PCP	Male	3.13	366.091	116.956	116.953	61.0152	28	21	49
PCP	H2O	PCP	Male	8.35	350.343	139.779	109.878	58.3905	34	22	56
PCP	H2O	PCP	Male	3.82	425.5	92.876	81.624	70.9167	35	18	53
PCP	H2O	PCP	Male	3.73	228.674	156.139	215.187	38.1123	20	17	37
PCP	H2O	PCP	Male	10.78	296.108	89.675	214.217	49.3513	24	23	47
PCP	H2O	PCP	Male	4.54	352.203	85.484	162.313	58.7005	47	36	83
PCP	H2O	PCP	Male	1.92	379.343	93.844	126.813	63.2238	39	34	73
PCP	H2O	PCP	Male	60.94	225.686	84.843	289.471	37.6143	19	16	35
PCP	H2O	PCP	Male	1.72	242.468	67.936	289.596	40.4113	14	14	28
PCP	NIC	PCP-NIC	Female	1.02	209.81	129.891	260.299	34.9683	14	17	31
PCP	NIC	PCP-NIC	Female	0.87	348.065	143.029	108.906	58.0108	40	20	60
PCP	NIC	PCP-NIC	Female	1.05	353.189	95.983	150.828	58.8648	27	23	50
PCP	NIC	PCP-NIC	Female	5.75	446.235	59.888	93.877	74.3725	26	18	44
PCP	NIC	PCP-NIC	Female	1.28	184.828	146.312	268.86	30.8047	32	27	59
PCP	NIC	PCP-NIC	Female	1.14	454.779	67.315	77.906	75.7965	18	11	29
PCP	NIC	PCP-NIC	Female	0.51	347.531	95.941	156.528	57.9218	38	30	68
PCP	NIC	PCP-NIC	Female	0.52	364.299	68.419	167.282	60.7165	24	19	43
PCP	NIC	PCP-NIC	Female	0.98	306.83	131.862	161.308	51.1383	37	30	67
PCP	NIC	PCP-NIC	Female	5.47	400.421	124.874	74.705	66.7368	36	17	53
PCP	NIC	PCP-NIC	Female	5.07	380.06	75.332	144.608	63.3433	25	24	49
PCP	NIC	PCP-NIC	Female	2.2	309.736	184.858	105.406	51.6227	32	19	51
PCP	NIC	PCP-NIC	Male	3.6	329.106	109.363	161.531	54.851	27	16	43
PCP	NIC	PCP-NIC	Male	9.39	300.969	131.908	167.123	50.1615	42	35	77
PCP	NIC	PCP-NIC	Male	15.84	202.672	204.314	193.014	33.7787	22	32	54
PCP	NIC	PCP-NIC	Male	1.14	326.379	99.137	174.484	54.3965	19	17	36
PCP	NIC	PCP-NIC	Male	6.28	435.513	88.27	76.217	72.5855	32	14	46
PCP	NIC	PCP-NIC	Male	18.63	260.655	137.08	202.265	43.4425	23	22	45
PCP	NIC	PCP-NIC	Male	0.48	260.342	88.722	250.936	43.3903	11	13	24
PCP	NIC	PCP-NIC	Male	0.71	321.25	141.735	137.015	53.5417	26	21	47
PCP	NIC	PCP-NIC	Male	11.84	365.455	78.578	155.967	60.9092	24	23	47
PCP	NIC	PCP-NIC	Male	0.83	384.027	89.175	126.798	64.0045	23	19	42
PCP	NIC	PCP-NIC	Male	2.83	329.937	100.33	169.733	54.9895	36	33	69
PCP	NIC	PCP-NIC	Male	0.29	290.669	65.361	243.97	48.4448	22	22	44

## Sheet: PPI
PCP	NIC	GROUP	SEX	Pretest P	N-EST	P	PP70+P	PP75+P	PP80+P	%PP70+P	%PP75+P	%PP80+P	Postest P
SAL	H2O	CT	Female	10.835	3.2004	10.0392	8.9804	7.392	8.388	10.5467	26.3686	16.4475	11.9688
SAL	H2O	CT	Female	16.1052	3.5484	19.426	15.3832	15.4632	12.2056	20.8113	20.3995	37.1687	10.5548
SAL	H2O	CT	Female	35.084	2.984	23.35	26.06	24.043	20.733	-11.606	-2.96788	11.2077	29.863
SAL	H2O	CT	Female	38.291	5.072	39.005	37.099	34.902	29.322	4.88655	10.5192	24.825	37.062
SAL	H2O	CT	Female	27.1514	2.6664	30.6216	20.1368	22.1444	15.1152	34.2399	27.6837	50.6388	31.7252
SAL	H2O	CT	Female	15.3816	2.9236	17.4356	11.8336	11.3316	10.9864	32.1297	35.0088	36.9887	9.4688
SAL	H2O	CT	Female	38.769	3.094	20.747	26.005	31.154	25.318	-25.3434	-50.1615	-22.0321	22.055
SAL	H2O	CT	Female	44.29	3.164	32.686	33.658	30.415	21.422	-2.97375	6.94793	34.4612	24.83
SAL	H2O	CT	Female	26.0412	3.6256	21.2604	19.764	22.0432	15.5452	7.03844	-3.68196	26.8819	27.278
SAL	H2O	CT	Female	27.069	3.53	33.159	22.76	21.417	18.569	31.361	35.4112	44.0001	27.13
SAL	H2O	CT	Female	20.879	4.331	22.134	20.885	17.983	15.399	5.6429	18.754	30.4283	10.918
SAL	H2O	CT	Female	28.511	4.237	25.538	26.28	21.968	14.638	-2.90547	13.9792	42.6815	22.871
SAL	H2O	CT	Male	30.2164	2.945	21.3	16.425	15.723	11.171	22.8873	26.1831	47.554	25.049
SAL	H2O	CT	Male	44.1902	3.775	29.803	29.292	26.312	19.296	1.71459	11.7136	35.2548	21.298
SAL	H2O	CT	Male	34.531	4.132	34.175	30.748	27.432	26.201	10.0278	19.7308	23.3328	22.514
SAL	H2O	CT	Male	40.704	3.022	36.494	27.871	29.565	21.157	23.6285	18.9867	42.0261	32.592
SAL	H2O	CT	Male	43.98	3.609	42.876	32.013	37.723	20.455	25.3359	12.0184	52.2927	24.902
SAL	H2O	CT	Male	36.364	3.138	27.015	20.391	17.997	10.439	24.5197	33.3815	61.3585	13.517
SAL	H2O	CT	Male	39.341	3.447	26.524	26.068	26.854	19.687	1.7192	-1.24416	25.7767	19.982
SAL	H2O	CT	Male	19.3096	1.5392	26.2112	22.7732	19.2428	16.6524	13.1165	26.5856	36.4684	26.2984
SAL	H2O	CT	Male	60.459	3.114	46.025	38.76	39.416	32.484	15.7849	14.3596	29.421	50.286
SAL	H2O	CT	Male	37.534	6.196	41.07	33.815	27.096	23.757	17.665	34.0248	42.1549	23.311
SAL	H2O	CT	Male	30.568	4.448	23.834	29.678	27.114	25.048	-24.5196	-13.7619	-5.09356	17.075
SAL	H2O	CT	Male	59.18	6.396	19.302	30.8446	29.355	18.183	-59.8	-52.0827	5.79733	23.506
SAL	H2O	CT	Male	35.293	7.186	27.075	25.752	23.79	28.563	4.88643	12.133	-5.49584	36.818
SAL	H2O	CT	Male	44.55	5.629	34.034	22.9	24.669	18.932	32.7143	27.5166	44.3733	30.635
SAL	H2O	CT	Male	24.1856	4.734	15.3348	15.0892	12.1408	10.3168	1.60159	20.8284	32.723	19.7364
SAL	H2O	CT	Male	45.323	3.776	45.339	36.708	31.923	29.336	19.0366	29.5904	35.2963	40.61
SAL	NIC	NIC	Female	29.024	3.007	29.718	27.363	25.489	18.584	7.92449	14.2304	37.4655	25.49
SAL	NIC	NIC	Female	41.812	3.295	32.944	30.538	27.352	25.298	7.3033	16.9743	23.2091	34.84
SAL	NIC	NIC	Female	33.33	3.417	29.664	27.295	21.846	18.076	7.98611	26.3552	39.0642	25.341
SAL	NIC	NIC	Female	19.1952	3.8284	14.8888	15.3692	12.9552	11.5784	-3.22659	12.9869	22.2342	22.84
SAL	NIC	NIC	Female	19.2646	3.3968	16.334	16.3068	11.5684	13.5388	0.166524	29.176	17.1128	24.1052
SAL	NIC	NIC	Female	23.7056	3.0628	25.4452	20.7248	22.9356	15.5276	18.5512	9.86276	38.9763	32.2656
SAL	NIC	NIC	Female	25.482	2.943	27.241	20.039	17.212	16.861	26.4381	36.8158	38.1043	21.049
SAL	NIC	NIC	Female	26.8006	6.084	24.1404	19.4672	18.5896	15.8948	19.3584	22.9938	34.1568	23.9472
SAL	NIC	NIC	Female	29.853	5.592	38.319	27.471	18.819	21.016	28.3097	50.8886	45.1551	25.331
SAL	NIC	NIC	Female	29.425	5.064	28.487	23.459	22.084	16.626	17.6502	22.4769	41.6365	21.006
SAL	NIC	NIC	Female	20.7192	5.8792	14.7016	17.6976	17.5388	15.4356	-20.3787	-19.2986	-4.99265	15.0272
SAL	NIC	NIC	Female	25.6604	4.946	30.913	28.847	25.299	26.836	6.68327	18.1606	13.1886	27.462
SAL	NIC	NIC	Female	26.334	3.223	21.382	21.505	22.25	17.412	-0.57525	-4.05949	18.567	13.355
SAL	NIC	NIC	Female	25.7536	6.504	21.787	20.362	19.678	14.238	6.5406	9.68008	34.6491	19.238
SAL	NIC	NIC	Male	41.737	2.798	36.163	27.129	24.365	18.883	24.9813	32.6245	47.7836	29.789
SAL	NIC	NIC	Male	37.2704	2.846	28.281	24.844	23.144	19.556	12.153	18.1641	30.8511	30.175
SAL	NIC	NIC	Male	23.2858	2.6872	31.4684	19.3668	30.4904	19.7812	38.4564	3.10788	37.1395	23.2716
SAL	NIC	NIC	Male	28.719	2.1896	25.0512	25.0512	22.1644	23.2112	0	11.5236	7.34496	24.3756
SAL	NIC	NIC	Male	43.1104	2.934	50.272	35.733	36.719	28.799	28.9207	26.9593	42.7136	34.819
SAL	NIC	NIC	Male	39.433	4.326	42.756	40.856	35.866	29.296	4.44382	16.1147	31.481	55.02
SAL	NIC	NIC	Male	31.6868	3.578	33.521	31.89	31.524	23.172	4.86561	5.95746	30.8732	23.975
SAL	NIC	NIC	Male	29.0872	4.388	35.845	37.699	26.171	25.385	-5.17227	26.9884	29.1812	36.856
SAL	NIC	NIC	Male	31.7798	3.208	22.823	22.488	23.179	12.382	1.46782	-1.55983	45.7477	24.991
SAL	NIC	NIC	Male	37.754	3.525	38.202	40.537	34.404	21.625	-6.11225	9.94189	43.393	24.356
SAL	NIC	NIC	Male	25.889	2.886	25.478	25.599	19.478	18.516	-0.47492	23.5497	27.3255	19.615
SAL	NIC	NIC	Male	29.629	4.303	37.447	32.207	27.066	19.584	13.9931	27.7218	47.7021	39.127
SAL	NIC	NIC	Male	43.948	3.786	32.666	26.894	27.095	17.77	17.6697	17.0544	45.6009	22.11
SAL	NIC	NIC	Male	27.754	4.589	23.374	18.5	18.438	20.924	20.8522	21.1175	10.4817	26.19
PCP	H2O	PCP	Female	6.7484	9.4872	19.6852	16.8596	15.6612	17.4804	14.3539	20.4418	11.2003	23.2476
PCP	H2O	PCP	Female	25.3924	8.412	23.2576	18.4532	21.7544	16.0488	20.6573	6.46326	30.9955	18.1288
PCP	H2O	PCP	Female	16.635	9.323	34.247	32.592	29.886	21.231	4.83254	12.734	38.0062	29.537
PCP	H2O	PCP	Female	21.929	5.954	21.798	20.846	17.314	19.229	4.36737	20.5707	11.7855	23.141
PCP	H2O	PCP	Female	16.9994	5.416	20.5192	19.8748	15.4868	17.5004	3.14047	24.5253	14.7121	20.8048
PCP	H2O	PCP	Female	22.6438	9.1352	23.7424	17.4412	20.0948	24.5356	26.5399	15.3632	-3.34086	27.4608
PCP	H2O	PCP	Female	14.8162	13.8326	48.387	40.6614	37.9428	23.2404	15.9663	21.5847	51.9697	18.8612
PCP	H2O	PCP	Female	27.5098	9.1364	24.0788	22.6188	18.4292	19.3852	6.06343	23.463	19.4927	22.4644
PCP	H2O	PCP	Female	25.561	6.0428	29.102	27.0964	28.3184	23.756	6.89162	2.6926	18.3699	29.1132
PCP	H2O	PCP	Female	37.89	11.191	35.02	22.245	32.451	22.295	36.4792	7.33581	36.3364	34.482
PCP	H2O	PCP	Female	28.563	7.797	28.676	25.973	24.349	17.354	9.426	15.0893	39.4825	22.87
PCP	H2O	PCP	Female	29.3588	9.5192	16.6692	15.8148	24.8436	19.5292	5.12562	-49.0389	-17.1574	21.322
PCP	H2O	PCP	Female	26.3324	5.4984	29.0216	25.924	27.3596	25.5724	10.6734	5.72677	11.8849	27.4396
PCP	H2O	PCP	Female	20.836	6.5784	28.9828	18.8536	19.2516	14.3124	34.949	33.5758	50.6176	19.0348
PCP	H2O	PCP	Male	31.777	9.395	31.353	33.847	30.494	33.082	-7.95458	2.73977	-5.51462	33.127
PCP	H2O	PCP	Male	25.3944	9.9752	26.6116	25.7912	26.0348	23.5392	3.08287	2.16748	11.5453	32.6756
PCP	H2O	PCP	Male	9.614	5.6732	18.5232	15.1504	12.9704	11.0572	18.2085	29.9775	40.3062	25.3868
PCP	H2O	PCP	Male	20.8552	5.785	18.1	22.393	21.204	14.107	-23.7182	-17.1492	22.0608	17.979
PCP	H2O	PCP	Male	26.8326	14.361	32.92	29.8422	33.468	28.375	9.34933	-1.66464	13.8062	40.826
PCP	H2O	PCP	Male	22.086	5.8944	25.4964	20.426	21.9004	24.3392	19.8867	14.104	4.53868	18.59
PCP	H2O	PCP	Male	40.122	8.375	37.353	25.999	23.657	18.853	30.3965	36.6664	49.5275	34.697
PCP	H2O	PCP	Male	20.0874	6.1016	34.588	24.324	28.9744	26.3128	29.675	16.2299	23.9251	28.666
PCP	H2O	PCP	Male	59.03	7.5564	26.4828	19.8888	26.2944	18.6956	24.8992	0.711405	29.4047	26.6192
PCP	H2O	PCP	Male	31.872	7.281	16.21	18.667	13.194	12.079	-15.1573	18.6058	25.4843	14.977
PCP	H2O	PCP	Male	9.594	9.8364	11.4276	14.7932	10.0076	11.262	-29.4515	12.4261	1.44912	12.9204
PCP	H2O	PCP	Male	46.2358	12.881	53.486	44.301	39.712	42.162	17.1727	25.7525	21.1719	42.651
PCP	H2O	PCP	Male	48.653	6.674	26.075	22.228	14.599	16.776	14.7536	44.0115	35.6625	21.499
PCP	NIC	PCP-NIC	Female	31.362	7.291	32.981	27.421	23.93	20.196	16.8582	27.4431	38.7647	29.722
PCP	NIC	PCP-NIC	Female	7.0644	3.6168	6.9724	6.0348	6.524	5.9668	13.4473	6.43107	14.4226	6.8124
PCP	NIC	PCP-NIC	Female	51.4694	6.861	23.735	28.228	24.467	23.535	-18.9299	-3.08405	0.842637	44.867
PCP	NIC	PCP-NIC	Female	54.054	6.415	43.101	40.391	35.972	39.664	6.28756	16.5402	7.97429	31.329
PCP	NIC	PCP-NIC	Female	50.269	11.215	48.067	37.817	32.618	36.348	21.3244	32.1406	24.3806	27.871
PCP	NIC	PCP-NIC	Female	27.3368	7.9116	29.434	26.0588	28.5476	21.2912	11.467	3.01148	27.6646	34.6408
PCP	NIC	PCP-NIC	Female	28.8584	8.1684	57.87	25.1876	22.348	26.3948	56.4755	61.3824	54.3895	29.9788
PCP	NIC	PCP-NIC	Female	33.7734	10.276	28.5232	25.51	29.8848	30.9528	10.564	-4.77366	-8.51798	25.412
PCP	NIC	PCP-NIC	Female	21.5952	4.426	22.1192	17.8636	13.592	11.8492	19.2394	38.5511	46.4303	13.7756
PCP	NIC	PCP-NIC	Female	20.1088	6.8708	20.1856	18.4932	12.758	12.068	8.38419	36.7965	40.2148	20.5848
PCP	NIC	PCP-NIC	Female	18.059	7.852	12.356	13.316	9.7656	10.2656	-7.7695	20.9647	16.9181	11.6072
PCP	NIC	PCP-NIC	Female	21.9352	7.2656	29.188	31.156	31.4244	26.6444	-6.7425	-7.66205	8.71454	33.6952
PCP	NIC	PCP-NIC	Female	29.5174	6.634	27.1308	29.2348	27.2532	23.6776	-7.75502	-0.451148	12.728	17.9044
PCP	NIC	PCP-NIC	Male	35.815	8.467	39.638	41.911	35.759	43.188	-5.7344	9.78606	-8.95605	34.132
PCP	NIC	PCP-NIC	Male	12.8826	5.5936	21.2496	24.5384	19.6468	19.346	-15.477	7.54273	8.95829	29.4528
PCP	NIC	PCP-NIC	Male	28.3698	8.7812	30.35	28.834	30.232	28.766	4.99506	0.388797	5.21911	27.7212
PCP	NIC	PCP-NIC	Male	58.727	11.446	38.734	31.153	29.024	27.822	19.572	25.0684	28.1716	20.209
PCP	NIC	PCP-NIC	Male	37.926	3.9178	17.6844	16.8678	14.3948	10.9572	4.61763	18.6017	38.0403	13.9784
PCP	NIC	PCP-NIC	Male	35.403	7.056	19.882	25.57	25.136	30.635	-28.6088	-26.4259	-54.0841	33.095
PCP	NIC	PCP-NIC	Male	31.8468	10.704	31.128	28.691	30.093	30.957	7.82896	3.32498	0.549345	35.052
PCP	NIC	PCP-NIC	Male	53.324	6.967	31.938	34.937	31.733	24.833	-9.39007	0.641869	22.2462	38.405
PCP	NIC	PCP-NIC	Male	34.028	7.276	44.842	38.033	34.273	26.871	15.1844	23.5694	40.0763	20.562
PCP	NIC	PCP-NIC	Male	9.2682	6.0872	21.0532	18.6096	17.4512	14.0172	11.6068	17.109	33.4201	36.3284
PCP	NIC	PCP-NIC	Male	28.013	8.048	32.65	31.506	29.336	24.439	3.50383	10.1501	25.1485	26.133
PCP	NIC	PCP-NIC	Male	24.6624	7.8788	26.0976	21.6216	22.0332	16.9304	17.151	15.5738	35.1266	18.8632
PCP	NIC	PCP-NIC	Male	18.9086	9.077	20.781	20.453	18.096	15.316	1.57836	12.9205	26.2981	26.03
PCP	NIC	PCP-NIC	Male	39.307	8.374	34.562	28.353	29.933	26.466	17.9648	13.3933	23.4246	40.342
